# Supplementary material for: Origin of Optoelectronic Contradictions in 3,4-Cycloalkyl[c]-chalcogenophenes: A Computational Study
Source: Polymers (Basel). 2023 Oct 27;15(21):4240. doi: 10.3390/polym15214240 (PMC10650045; doi:10.3390/polym15214240)
Supplement: Supplementary file 1 [file polymers-15-04240-s001.zip]

Archive with 1 entries (1 files):
- polymers-2666297-supplementary.pdf
